# Supplementary material for: Emergence of Human and Animal Melioidosis in Southern Africa, 2018–2021
Source: Trop Med Infect Dis. 2026 Feb 19;11(2):60. doi: 10.3390/tropicalmed11020060 (PMC12945296; doi:10.3390/tropicalmed11020060)
Supplement: Supplementary file 1 [file tropicalmed-11-00060-s001.zip]

Archive with 1 entries (1 files):
- tropicalmed-4128325-supplementary.pdf
